# Supplementary material for: Cytosine base editors induce off-target mutations and adverse phenotypic effects in transgenic mice
Source: Nat Commun. 2023 Mar 30;14:1784. doi: 10.1038/s41467-023-37508-7 (PMC10063651; doi:10.1038/s41467-023-37508-7)
Supplement: Supplementary file 4 — Supplementary Data 1 [file 41467_2023_37508_MOESM4_ESM.xlsx]

## Sheet: Sheet1
Supplementary Data 1. P values for WT, BE3, YE1-BE3-FNLS or ABE7.10F148A group compared to GFP group from birth to 66 weeks.
	Week	Group		P value
	0	WT		0.17
	0	BE3		0.58
	0	YE1-BE3-FNLS		0.6
	0	ABE7.10F148A		0.74
	1	WT		0.51
	1	BE3		0.00014
	1	YE1-BE3-FNLS		0.047
	1	ABE7.10F148A		0.22
	2	WT		0.74
	2	BE3		4.6e-07
	2	YE1-BE3-FNLS		0.33
	2	ABE7.10F148A		0.032
	3	WT		0.53
	3	BE3		1.1e-05
	3	YE1-BE3-FNLS		0.0094
	3	ABE7.10F148A		0.066
		Male		Female
		Group	P value	Group	P value
	4	WT	0.1124	WT	0.01472
	4	BE3	1.16e-05	BE3	0.01387
	4	YE1-BE3-FNLS	0.02374	YE1-BE3-FNLS	0.003296
	4	ABE7.10F148A	0.01412	ABE7.10F148A	0.1219
	6	WT	0.05532	WT	0.9292
	6	BE3	0.3506	BE3	0.4421
	6	YE1-BE3-FNLS	0.03002	YE1-BE3-FNLS	0.6204
	6	ABE7.10F148A	0.9014	ABE7.10F148A	0.6944
	8	WT	0.08577	WT	0.000111
	8	BE3	0.992	BE3	0.000563
	8	YE1-BE3-FNLS	0.02277	YE1-BE3-FNLS	0.001083
	8	ABE7.10F148A	0.8376	ABE7.10F148A	0.01059
	10	WT	0.004782	WT	2.77e-06
	10	BE3	0.6666	BE3	0.001846
	10	YE1-BE3-FNLS	0.02025	YE1-BE3-FNLS	7.58e-05
	10	ABE7.10F148A	0.9324	ABE7.10F148A	0.4935
	12	WT	0.03383	WT	0.000368
	12	BE3	0.07539	BE3	0.3279
	12	YE1-BE3-FNLS	0.1139	YE1-BE3-FNLS	0.05565
	12	ABE7.10F148A	0.4979	ABE7.10F148A	0.5911
	14	WT	0.2182	WT	0.7225
	14	BE3	0.003249	BE3	0.7486
	14	YE1-BE3-FNLS	0.2157	YE1-BE3-FNLS	0.7408
	14	ABE7.10F148A	0.9521	ABE7.10F148A	0.4787
	16	WT	0.4126	WT	0.08698
	16	BE3	0.001201	BE3	0.0171
	16	YE1-BE3-FNLS	0.7679	YE1-BE3-FNLS	0.4746
	16	ABE7.10F148A	0.8496	ABE7.10F148A	0.565
	18	WT	0.5281	WT	0.01055
	18	BE3	6.64e-05	BE3	0.01533
	18	YE1-BE3-FNLS	0.6375	YE1-BE3-FNLS	0.732
	18	ABE7.10F148A	0.9764	ABE7.10F148A	0.3731
	20	WT	0.6896	WT	0.1098
	20	BE3	1.25e-06	BE3	0.000648
	20	YE1-BE3-FNLS	0.6449	YE1-BE3-FNLS	0.2008
	20	ABE7.10F148A	0.9332	ABE7.10F148A	0.6234
	22	WT	0.8894	WT	0.3004
	22	BE3	1.68e-06	BE3	0.000155
	22	YE1-BE3-FNLS	0.7593	YE1-BE3-FNLS	0.1476
	22	ABE7.10F148A	0.8583	ABE7.10F148A	0.8699
	24	WT	0.9748	WT	0.05727
	24	BE3	3.16e-06	BE3	0.000323
	24	YE1-BE3-FNLS	0.7078	YE1-BE3-FNLS	0.3408
	24	ABE7.10F148A	0.8843	ABE7.10F148A	0.6102
	26	WT	0.8612	WT	0.18
	26	BE3	1.66e-07	BE3	0.000253
	26	YE1-BE3-FNLS	0.7166	YE1-BE3-FNLS	0.2206
	26	ABE7.10F148A	0.8294	ABE7.10F148A	0.4634
	28	WT	0.3437	WT	0.9701
	28	BE3	4.67e-09	BE3	1.01e-05
	28	YE1-BE3-FNLS	0.2624	YE1-BE3-FNLS	0.02036
	28	ABE7.10F148A	0.5531	ABE7.10F148A	0.4244
	30	WT	0.1758	WT	0.5047
	30	BE3	1.89e-09	BE3	2.47e-05
	30	YE1-BE3-FNLS	0.3509	YE1-BE3-FNLS	0.08422
	30	ABE7.10F148A	0.445	ABE7.10F148A	0.8913
	32	WT	0.1684	WT	0.956
	32	BE3	4.85e-09	BE3	2.93e-05
	32	YE1-BE3-FNLS	0.2235	YE1-BE3-FNLS	0.02031
	32	ABE7.10F148A	0.5004	ABE7.10F148A	0.58
	34	WT	0.1554	WT	0.3569
	34	BE3	2.08e-08	BE3	4.47e-06
	34	YE1-BE3-FNLS	0.2674	YE1-BE3-FNLS	0.007323
	34	ABE7.10F148A	0.3835	ABE7.10F148A	0.1819
	36	WT	0.08116	WT	0.4769
	36	BE3	1.51e-08	BE3	2.17e-06
	36	YE1-BE3-FNLS	0.1661	YE1-BE3-FNLS	0.02387
	36	ABE7.10F148A	0.3017	ABE7.10F148A	0.3286
	38	WT	0.1649	WT	0.1121
	38	BE3	1.18e-07	BE3	1.43e-06
	38	YE1-BE3-FNLS	0.2697	YE1-BE3-FNLS	0.002863
	38	ABE7.10F148A	0.3012	ABE7.10F148A	0.03441
	40	WT	0.02064	WT	0.0874
	40	BE3	8.01e-09	BE3	3.51e-06
	40	YE1-BE3-FNLS	0.1068	YE1-BE3-FNLS	0.003917
	40	ABE7.10F148A	0.1311	ABE7.10F148A	0.03719
	42	WT	0.2032	WT	0.04382
	42	BE3	1.47e-08	BE3	2.05e-06
	42	YE1-BE3-FNLS	0.1458	YE1-BE3-FNLS	0.000851
	42	ABE7.10F148A	0.162	ABE7.10F148A	0.01259
	44	WT	0.2418	WT	0.03189
	44	BE3	1.47e-07	BE3	6.66e-06
	44	YE1-BE3-FNLS	0.1813	YE1-BE3-FNLS	0.001079
	44	ABE7.10F148A	0.1113	ABE7.10F148A	0.008927
	46	WT	0.4368	WT	0.07365
	46	BE3	6.72e-06	BE3	7.65e-05
	46	YE1-BE3-FNLS	0.4311	YE1-BE3-FNLS	0.00263
	46	ABE7.10F148A	0.2153	ABE7.10F148A	0.02851
	48	WT	0.1766	WT	0.6495
	48	BE3	8.78e-06	BE3	0.000383
	48	YE1-BE3-FNLS	0.2052	YE1-BE3-FNLS	0.02041
	48	ABE7.10F148A	0.1309	ABE7.10F148A	0.0415
	50	WT	0.4481	WT	0.3295
	50	BE3	5.56e-05	BE3	0.0006
	50	YE1-BE3-FNLS	0.1421	YE1-BE3-FNLS	0.008426
	50	ABE7.10F148A	0.2598	ABE7.10F148A	0.03395
	52	WT	0.5134	WT	0.5308
	52	BE3	5.57e-05	BE3	9.83e-05
	52	YE1-BE3-FNLS	0.1908	YE1-BE3-FNLS	0.007849
	52	ABE7.10F148A	0.1656	ABE7.10F148A	0.06499
	54	WT	0.5721	WT	0.4556
	54	BE3	3.45e-05	BE3	0.000396
	54	YE1-BE3-FNLS	0.1604	YE1-BE3-FNLS	0.004857
	54	ABE7.10F148A	0.2892	ABE7.10F148A	0.07532
	56	WT	0.8201	WT	0.6391
	56	BE3	0.0001277	BE3	0.003084
	56	YE1-BE3-FNLS	0.3297	YE1-BE3-FNLS	0.01132
	56	ABE7.10F148A	0.4241	ABE7.10F148A	0.224
	58	WT	0.05286	WT	0.202
	58	BE3	1.08e-05	BE3	0.000893
	58	YE1-BE3-FNLS	0.04881	YE1-BE3-FNLS	0.001097
	58	ABE7.10F148A	0.03168	ABE7.10F148A	0.1672
	60	WT	0.1223	WT	0.2853
	60	BE3	4.26e-07	BE3	0.000207
	60	YE1-BE3-FNLS	0.05595	YE1-BE3-FNLS	0.000456
	60	ABE7.10F148A	0.01024	ABE7.10F148A	0.05094
	62	WT	0.03001	WT	0.09254
	62	BE3	4.71e-06	BE3	4.67e-05
	62	YE1-BE3-FNLS	0.04362	YE1-BE3-FNLS	0.000112
	62	ABE7.10F148A	0.008171	ABE7.10F148A	0.0262
	64	WT	0.2574	WT	0.5042
	64	BE3	4.6e-05	BE3	0.000157
	64	YE1-BE3-FNLS	0.3097	YE1-BE3-FNLS	0.002833
	64	ABE7.10F148A	0.1799	ABE7.10F148A	0.06499
	66	WT	0.4182	WT	0.2158
	66	BE3	1.19e-05	BE3	0.000102
	66	YE1-BE3-FNLS	0.9172	YE1-BE3-FNLS	0.01618
	66	ABE7.10F148A	0.14	ABE7.10F148A	0.01061
