# Supplementary material for: Cytosine base editors induce off-target mutations and adverse phenotypic effects in transgenic mice
Source: Nat Commun. 2023 Mar 30;14:1784. doi: 10.1038/s41467-023-37508-7 (PMC10063651; doi:10.1038/s41467-023-37508-7)
Supplement: Supplementary file 5 — Supplementary Data 2 [file 41467_2023_37508_MOESM5_ESM.xlsx]

## Sheet: Sheet1
Supplementary Data 2. Deep sequencing of primes for identification of integration sites.
	Sapmle	Forward primer	Reverse primer
5arm-1	GFP-#1	tagggtgaGCACAGCGACGGATTCGCGC	TGTCGTACACACGACGCTCTTCCGATCT
	GFP-#2	tgcctcagGCACAGCGACGGATTCGCGC	TGTCGTACACACGACGCTCTTCCGATCT
	GFP-#3	gcactcctGCACAGCGACGGATTCGCGC	TGTCGTACACACGACGCTCTTCCGATCT
	BE3-#1	ccatttaaGCACAGCGACGGATTCGCGC	TGTCGTACACACGACGCTCTTCCGATCT
	BE3-#2	gttgagggGCACAGCGACGGATTCGCGC	TGTCGTACACACGACGCTCTTCCGATCT
	BE3-#3	gttcactaGCACAGCGACGGATTCGCGC	TGTCGTACACACGACGCTCTTCCGATCT
	YE1-BE3-FNLS-#1	agaagtatGCACAGCGACGGATTCGCGC	TGTCGTACACACGACGCTCTTCCGATCT
	YE1-BE3-FNLS-#2	tcctattcGCACAGCGACGGATTCGCGC	TGTCGTACACACGACGCTCTTCCGATCT
	YE1-BE3-FNLS-#3	tacgtaatGCACAGCGACGGATTCGCGC	TGTCGTACACACGACGCTCTTCCGATCT
	ABE7.10F148A-#1	ccccaagcGCACAGCGACGGATTCGCGC	TGTCGTACACACGACGCTCTTCCGATCT
	ABE7.10F148A-#2	tagggtgaGCACAGCGACGGATTCGCGC	CGGGGAGGACACGACGCTCTTCCGATCT
	ABE7.10F148A-#3	tgcctcagGCACAGCGACGGATTCGCGC	CGGGGAGGACACGACGCTCTTCCGATCT
	BE3-normal weight-#1	tgcctcagGCACAGCGACGGATTCGCGC	TAGTTATCACACGACGCTCTTCCGATCT
	BE3-normal weight-#2	ccatttaaGCACAGCGACGGATTCGCGC	TAGTTATCACACGACGCTCTTCCGATCT
	BE3-normal weight-#3	tacgtaatGCACAGCGACGGATTCGCGC	TAGTTATCACACGACGCTCTTCCGATCT
	BE3-overweight-#1	tgcctcagGCACAGCGACGGATTCGCGC	ACGGCTCTACACGACGCTCTTCCGATCT
	BE3-overweight-#2	tcctattcGCACAGCGACGGATTCGCGC	ACGGCTCTACACGACGCTCTTCCGATCT
	BE3-overweight-#3	ccccaagcGCACAGCGACGGATTCGCGC	ACGGCTCTACACGACGCTCTTCCGATCT
5arm-2	GFP-#1	tagggtgaGCACAGCGACGGATTCGCGC	GCCGCCTTCGTATGCCGTCTTCTGCTTG
	GFP-#2	tgcctcagGCACAGCGACGGATTCGCGC	GCCGCCTTCGTATGCCGTCTTCTGCTTG
	GFP-#3	gcactcctGCACAGCGACGGATTCGCGC	GCCGCCTTCGTATGCCGTCTTCTGCTTG
	BE3-#1	ccatttaaGCACAGCGACGGATTCGCGC	GCCGCCTTCGTATGCCGTCTTCTGCTTG
	BE3-#2	gttgagggGCACAGCGACGGATTCGCGC	GCCGCCTTCGTATGCCGTCTTCTGCTTG
	BE3-#3	gttcactaGCACAGCGACGGATTCGCGC	GCCGCCTTCGTATGCCGTCTTCTGCTTG
	YE1-BE3-FNLS-#1	agaagtatGCACAGCGACGGATTCGCGC	GCCGCCTTCGTATGCCGTCTTCTGCTTG
	YE1-BE3-FNLS-#2	tcctattcGCACAGCGACGGATTCGCGC	GCCGCCTTCGTATGCCGTCTTCTGCTTG
	YE1-BE3-FNLS-#3	tacgtaatGCACAGCGACGGATTCGCGC	GCCGCCTTCGTATGCCGTCTTCTGCTTG
	ABE7.10F148A-#1	ccccaagcGCACAGCGACGGATTCGCGC	GCCGCCTTCGTATGCCGTCTTCTGCTTG
	ABE7.10F148A-#2	tagggtgaGCACAGCGACGGATTCGCGC	ATGCTAGGCGTATGCCGTCTTCTGCTTG
	ABE7.10F148A-#3	tgcctcagGCACAGCGACGGATTCGCGC	ATGCTAGGCGTATGCCGTCTTCTGCTTG
	BE3-normal weight-#1	tgcctcagGCACAGCGACGGATTCGCGC	GAAAAACTCGTATGCCGTCTTCTGCTTG
	BE3-normal weight-#2	ccatttaaGCACAGCGACGGATTCGCGC	GAAAAACTCGTATGCCGTCTTCTGCTTG
	BE3-normal weight-#3	tacgtaatGCACAGCGACGGATTCGCGC	GAAAAACTCGTATGCCGTCTTCTGCTTG
	BE3-obesity-#1	tgcctcagGCACAGCGACGGATTCGCGC	GAGAGCACCGTATGCCGTCTTCTGCTTG
	BE3- obesity-#2	tcctattcGCACAGCGACGGATTCGCGC	GAGAGCACCGTATGCCGTCTTCTGCTTG
	BE3-obesity-#3	ccccaagcGCACAGCGACGGATTCGCGC	GAGAGCACCGTATGCCGTCTTCTGCTTG
3arm-1	GFP-#1	acctgcctAACCTCGATATACAGACCGAT	TCGCTGAAACACGACGCTCTTCCGATCT
	GFP-#2	tccaggggAACCTCGATATACAGACCGAT	TCGCTGAAACACGACGCTCTTCCGATCT
	GFP-#3	aggtacttAACCTCGATATACAGACCGAT	TCGCTGAAACACGACGCTCTTCCGATCT
	BE3-#1	acaaactgAACCTCGATATACAGACCGAT	TCGCTGAAACACGACGCTCTTCCGATCT
	BE3-#2	gtgtcagtAACCTCGATATACAGACCGAT	TCGCTGAAACACGACGCTCTTCCGATCT
	BE3-#3	acggtcagAACCTCGATATACAGACCGAT	TCGCTGAAACACGACGCTCTTCCGATCT
	YE1-BE3-FNLS-#1	aggtttcgAACCTCGATATACAGACCGAT	TCGCTGAAACACGACGCTCTTCCGATCT
	YE1-BE3-FNLS-#2	aatgcggcAACCTCGATATACAGACCGAT	TCGCTGAAACACGACGCTCTTCCGATCT
	YE1-BE3-FNLS-#3	ttggacgcAACCTCGATATACAGACCGAT	TCGCTGAAACACGACGCTCTTCCGATCT
	ABE7.10F148A-#1	tccacactAACCTCGATATACAGACCGAT	TCGCTGAAACACGACGCTCTTCCGATCT
	ABE7.10F148A-#2	acctgcctAACCTCGATATACAGACCGAT	GCATCATGACACGACGCTCTTCCGATCT
	ABE7.10F148A-#3	tccaggggAACCTCGATATACAGACCGAT	GCATCATGACACGACGCTCTTCCGATCT
	BE3-normal weight-#1	tccaggggAACCTCGATATACAGACCGAT	CGGGGAGGACACGACGCTCTTCCGATCT
	BE3-normal weight-#2	acaaactgAACCTCGATATACAGACCGAT	CGGGGAGGACACGACGCTCTTCCGATCT
	BE3-normal weight-#3	ttggacgcAACCTCGATATACAGACCGAT	CGGGGAGGACACGACGCTCTTCCGATCT
	BE3-obesity-#1	tccaggggAACCTCGATATACAGACCGAT	TGTCGTACACACGACGCTCTTCCGATCT
	BE3- obesity-#2	aatgcggcAACCTCGATATACAGACCGAT	TGTCGTACACACGACGCTCTTCCGATCT
	BE3-obesity-#3	tccacactAACCTCGATATACAGACCGAT	TGTCGTACACACGACGCTCTTCCGATCT
3arm-2	GFP-#1	acctgcctAACCTCGATATACAGACCGAT	GAGCGTTTCGTATGCCGTCTTCTGCTTG
	GFP-#2	tccaggggAACCTCGATATACAGACCGAT	GAGCGTTTCGTATGCCGTCTTCTGCTTG
	GFP-#3	aggtacttAACCTCGATATACAGACCGAT	GAGCGTTTCGTATGCCGTCTTCTGCTTG
	BE3-#1	acaaactgAACCTCGATATACAGACCGAT	GAGCGTTTCGTATGCCGTCTTCTGCTTG
	BE3-#2	gtgtcagtAACCTCGATATACAGACCGAT	GAGCGTTTCGTATGCCGTCTTCTGCTTG
	BE3-#3	acggtcagAACCTCGATATACAGACCGAT	GAGCGTTTCGTATGCCGTCTTCTGCTTG
	YE1-BE3-FNLS-#1	aggtttcgAACCTCGATATACAGACCGAT	GAGCGTTTCGTATGCCGTCTTCTGCTTG
	YE1-BE3-FNLS-#2	aatgcggcAACCTCGATATACAGACCGAT	GAGCGTTTCGTATGCCGTCTTCTGCTTG
	YE1-BE3-FNLS-#3	ttggacgcAACCTCGATATACAGACCGAT	GAGCGTTTCGTATGCCGTCTTCTGCTTG
	ABE7.10F148A-#1	tccacactAACCTCGATATACAGACCGAT	GAGCGTTTCGTATGCCGTCTTCTGCTTG
	ABE7.10F148A-#2	acctgcctAACCTCGATATACAGACCGAT	CAGGTGCACGTATGCCGTCTTCTGCTTG
	ABE7.10F148A-#3	tccaggggAACCTCGATATACAGACCGAT	CAGGTGCACGTATGCCGTCTTCTGCTTG
	BE3-normal weight-#1	tccaggggAACCTCGATATACAGACCGAT	ATGCTAGGCGTATGCCGTCTTCTGCTTG
	BE3-normal weight-#2	acaaactgAACCTCGATATACAGACCGAT	ATGCTAGGCGTATGCCGTCTTCTGCTTG
	BE3-normal weight-#3	ttggacgcAACCTCGATATACAGACCGAT	ATGCTAGGCGTATGCCGTCTTCTGCTTG
	BE3-obesity-#1	tccaggggAACCTCGATATACAGACCGAT	GCCGCCTTCGTATGCCGTCTTCTGCTTG
	BE3- obesity-#2	aatgcggcAACCTCGATATACAGACCGAT	GCCGCCTTCGTATGCCGTCTTCTGCTTG
	BE3-obesity-#3	tccacactAACCTCGATATACAGACCGAT	GCCGCCTTCGTATGCCGTCTTCTGCTTG
