# Supplementary material for: Cytosine base editors induce off-target mutations and adverse phenotypic effects in transgenic mice
Source: Nat Commun. 2023 Mar 30;14:1784. doi: 10.1038/s41467-023-37508-7 (PMC10063651; doi:10.1038/s41467-023-37508-7)
Supplement: Supplementary file 6 — Supplementary Data 3 [file 41467_2023_37508_MOESM6_ESM.xlsx]

## Sheet: Sheet1
Supplementary Data 3. PCR primes for confirmation of integration sites.
Integration name		Primers	Sequence
GFP-insert 1	insert1-5arm	Inner forward primer	cctcatctttccagatcctaag
		Inner reverse primer	gcacagcgacggattcgcgc
	insert1-3arm	Inner forward primer	aacctcgatatacagaccgat
		Inner reverse primer	cattggtcttccatgagataa
GFP-insert 2	insert2-5arm	Inner forward primer	ggagcatcctggaacaagag
		Inner reverse primer	gcacagcgacggattcgcgc
	insert2-3arm	Inner forward primer	aacctcgatatacagaccgat
		Inner reverse primer	cagtctcacacacatgtaacc
GFP-insert 3	insert3-5arm	Inner forward primer	gcatctccacttcttgcctgg
		Inner reverse primer	gcacagcgacggattcgcgc
	insert3-3arm	Inner forward primer	aacctcgatatacagaccgat
		Inner reverse primer	gacagggtttctctgggtag
BE3-insert 1	insert1-5arm	Inner forward primer	gcatctccacttcttgcctgg
		Inner reverse primer	gcacagcgacggattcgcgc
	insert1-3arm	Inner forward primer	aacctcgatatacagaccgat
		Inner reverse primer	gacagggtttctctgggtag
BE3-insert 2	insert2-5arm	Inner forward primer	gtccctataagctggcatct
		Inner reverse primer	gcacagcgacggattcgcgc
	insert2-3arm	Inner forward primer	aacctcgatatacagaccgat
		Inner reverse primer	gctgccaactagaagagaatg
BE3-insert 3	insert3-5arm	Inner forward primer	agttcccacatacagccacc
		Inner reverse primer	gcacagcgacggattcgcgc
	insert3-3arm	Inner forward primer	aacctcgatatacagaccgat
		Inner reverse primer	ccatataaggctcctgtcag
BE3-insert 4	insert4-5arm	Inner forward primer	gcagaagccttaggtaattacc
		Inner reverse primer	gcacagcgacggattcgcgc
	insert4-3arm	Inner forward primer	aacctcgatatacagaccgat
		Inner reverse primer	tgacaggaacgtagaggcag
BE3-insert 5	insert5-5arm	Inner forward primer	cagtctcctctgagctgtgg
		Inner reverse primer	gcacagcgacggattcgcgc
	insert5-3arm	Inner forward primer	aacctcgatatacagaccgat
		Inner reverse primer	tgaggtggggccagtcttag
BE3-insert 6	insert6-5arm	Inner forward primer	taactgggaggttcgaaggg
		Inner reverse primer	gcacagcgacggattcgcgc
	insert6-3arm	Inner forward primer	aacctcgatatacagaccgat
		Inner reverse primer	tgtgcttaaagatgtgcacag
BE3-insert 7	insert7-5arm	Inner forward primer	ggagcatcctggaacaagag
		Inner reverse primer	gcacagcgacggattcgcgc
	insert7-3arm	Inner forward primer	aacctcgatatacagaccgat
		Inner reverse primer	cagtctcacacacatgtaacc
BE3-insert 8	insert8-5arm	Inner forward primer	tgcactagttaccaccaatac
		Inner reverse primer	gcacagcgacggattcgcgc
	insert8-3arm	Inner forward primer	aacctcgatatacagaccgat
		Inner reverse primer	gtactagggcagaagtattga
BE3-insert 9	insert9-5arm	Inner forward primer	gagagaccatcttactatgacc
		Inner reverse primer	gcacagcgacggattcgcgc
	insert9-3arm	Inner forward primer	aacctcgatatacagaccgat
		Inner reverse primer	gaggcaggcagatttctgag
BE3-insert 10	insert10-5arm	Inner forward primer	tcccagacatataataggaagg
		Inner reverse primer	gcacagcgacggattcgcgc
	insert10-3arm	Inner forward primer	aacctcgatatacagaccgat
		Inner reverse primer	gacaatagagaccatctgagg
BE3-insert 11	insert11-5arm	Inner forward primer	caggatatttgatgattgagc
		Inner reverse primer	gcacagcgacggattcgcgc
	insert11-3arm	Inner forward primer	aacctcgatatacagaccgat
		Inner reverse primer	cacactgaaccatatcactg
BE3-insert 12	insert12-5arm	Inner forward primer	agtgctgagccagagctcag
		Inner reverse primer	gcacagcgacggattcgcgc
	insert12-3arm	Inner forward primer	aacctcgatatacagaccgat
		Inner reverse primer	gtatagccctggctatcctg
BE3-insert 13	insert13-5arm	Inner forward primer	gagctccttggatgactcaag
		Inner reverse primer	gcacagcgacggattcgcgc
	insert13-3arm	Inner forward primer	aacctcgatatacagaccgat
		Inner reverse primer	tggcacgcacctttattcct
BE3-insert 14	insert14-5arm	Inner forward primer	tctcagacttcatttgcagc
		Inner reverse primer	gcacagcgacggattcgcgc
	insert14-3arm	Inner forward primer	aacctcgatatacagaccgat
		Inner reverse primer	cagtgaagaaactctttcctg
BE3-insert 15	insert15-5arm	Inner forward primer	gaccctaacagctgtttctg
		Inner reverse primer	gcacagcgacggattcgcgc
	insert15-3arm	Inner forward primer	aacctcgatatacagaccgat
		Inner reverse primer	cctgtaattgctaggtgaagg
BE3-insert 16	insert16-5arm	Inner forward primer	agatcaatgggatacaaattgg
		Inner reverse primer	gcacagcgacggattcgcgc
	insert16-3arm	Inner forward primer	aacctcgatatacagaccgat
		Inner reverse primer	tccttagagtcacaccaagg
BE3-insert 17	insert17-5arm	Inner forward primer	tgcacagacacgggcactgg
		Inner reverse primer	gcacagcgacggattcgcgc
	insert17-3arm	Inner forward primer	aacctcgatatacagaccgat
		Inner reverse primer	tgtgcaggaaccaaactgtg
YE1-BE3-FNLS-insert 1	insert1-5arm	Inner forward primer	gatgaagggcaaattcacact
		Inner reverse primer	gcacagcgacggattcgcgc
	insert1-3arm	Inner forward primer	aacctcgatatacagaccgat
		Inner reverse primer	ttcaagtccagtgcatgtta
YE1-BE3-FNLS-insert 2	insert2-5arm	Inner forward primer	acatacatgctgcatcagag
		Inner reverse primer	gcacagcgacggattcgcgc
	insert2-3arm	Inner forward primer	aacctcgatatacagaccgat
		Inner reverse primer	ctgtttccatgatctgtccc
YE1-BE3-FNLS-insert 3	insert3-5arm	Inner forward primer	ctgtgtgaccagcagagaag
		Inner reverse primer	gcacagcgacggattcgcgc
	insert3-3arm	Inner forward primer	aacctcgatatacagaccgat
		Inner reverse primer	ggagattgctctccatgtctc
YE1-BE3-FNLS-insert 4	insert4-5arm	Inner forward primer	gagagaccatcttactatgacc
		Inner reverse primer	gcacagcgacggattcgcgc
	insert4-3arm	Inner forward primer	aacctcgatatacagaccgat
		Inner reverse primer	gaggcaggcagatttctgag
ABE7.10F148A-insert 1	insert1-5arm	Inner forward primer	tcagtactggaattgaagagc
		Inner reverse primer	gcacagcgacggattcgcgc
	insert1-3arm	Inner forward primer	aacctcgatatacagaccgat
		Inner reverse primer	cagctctccaggctacaacc
ABE7.10F148A-insert 2	insert2-5arm	Inner forward primer	cactttcctaaccagagttgg
		Inner reverse primer	gcacagcgacggattcgcgc
	insert2-3arm	Inner forward primer	aacctcgatatacagaccgat
		Inner reverse primer	gtataatggagtcgagacagc
ABE7.10F148A-insert 3	insert3-5arm	Inner forward primer	gtattgtatgccggcctgtg
		Inner reverse primer	gcacagcgacggattcgcgc
	insert3-3arm	Inner forward primer	aacctcgatatacagaccgat
		Inner reverse primer	tagtgctaacaacttggcaac
