# Supplementary material for: Cytosine base editors induce off-target mutations and adverse phenotypic effects in transgenic mice
Source: Nat Commun. 2023 Mar 30;14:1784. doi: 10.1038/s41467-023-37508-7 (PMC10063651; doi:10.1038/s41467-023-37508-7)
Supplement: Supplementary file 8 — Source Data File [file 41467_2023_37508_MOESM8_ESM.xlsx]

## Sheet: Fig.1b and 1c
Fig. 1b and 1c
Group	Injected zygote	Born pups	Positive mice	Birth rate	Positive rate
GFP	95	31	24	0.326316	0.774194
	90	32	24	0.355556	0.75
	80	28	21	0.35	0.75
BE3	93	28	21	0.301075	0.75
	85	26	18	0.305882	0.692308
	80	24	19	0.3	0.791667
YE1-BE3-FNLS	90	33	27	0.366667	0.818182
	89	30	22	0.337079	0.733333
	80	23	20	0.2875	0.869565
hA3A-BE3	100	6	0	0.06	0
	120	8	0	0.0666667	0
	100	7	0	0.07	0
ABE7.10	82	5	0	0.0609756	0
	120	6	0	0.05	0
	100	6	0	0.06	0
ABE7.10F148A	100	29	22	0.29	0.758621
	85	23	17	0.270588	0.73913
	80	20	17	0.25	0.85

## Sheet: Fig. 1e
Fig. 1e
Group	Organ	FPKM
GFP	Heart	5698.97
GFP	Liver	1832.26
GFP	Lung	2596.21
GFP	Kidney	2235.4
GFP	Brain	1295.95
GFP	Ovary	674.858
GFP	Muscle	17291.6
GFP	Adipose	1118.4
GFP	Heart	6601.11
GFP	Liver	3126.85
GFP	Lung	3739
GFP	Kidney	1962.87
GFP	Brain	1354.52
GFP	Ovary	807.006
GFP	Muscle	18020.8
GFP	Adipose	1283.57
GFP	Heart	7201.07
GFP	Liver	1816.2
GFP	Lung	5069.37
GFP	Kidney	2965.86
GFP	Brain	1452.79
GFP	Ovary	561.532
GFP	Muscle	15686.5
GFP	Adipose	1793.79
BE3	Heart	534.491
BE3	Liver	1.15492
BE3	Lung	4.68626
BE3	Kidney	8.55814
BE3	Brain	14.9103
BE3	Ovary	4.41235
BE3	Muscle	556.045
BE3	Adipose	3.79138
BE3	Heart	388.657
BE3	Liver	0.86564
BE3	Lung	1.80559
BE3	Kidney	9.22246
BE3	Brain	19.9456
BE3	Ovary	3.61798
BE3	Muscle	385.447
BE3	Adipose	2.12498
BE3	Heart	280.917
BE3	Liver	0.892764
BE3	Lung	2.11549
BE3	Kidney	13.3804
BE3	Brain	15.9536
BE3	Ovary	0.973986
BE3	Muscle	258.428
BE3	Adipose	2.57958
YE1-BE3-FNLS	Heart	456.049
YE1-BE3-FNLS	Liver	0.950966
YE1-BE3-FNLS	Lung	11.086
YE1-BE3-FNLS	Kidney	20.5469
YE1-BE3-FNLS	Brain	53.0408
YE1-BE3-FNLS	Ovary	8.79127
YE1-BE3-FNLS	Muscle	1021.11
YE1-BE3-FNLS	Adipose	9.8095
YE1-BE3-FNLS	Heart	355.738
YE1-BE3-FNLS	Lung	13.3936
YE1-BE3-FNLS	Kidney	35.9999
YE1-BE3-FNLS	Brain	58.7139
YE1-BE3-FNLS	Ovary	6.13491
YE1-BE3-FNLS	Muscle	922.653
YE1-BE3-FNLS	Adipose	35.6791
YE1-BE3-FNLS	Heart	239.018
YE1-BE3-FNLS	Liver	0.207132
YE1-BE3-FNLS	Lung	4.22731
YE1-BE3-FNLS	Kidney	16.5864
YE1-BE3-FNLS	Brain	27.5112
YE1-BE3-FNLS	Ovary	2.57772
YE1-BE3-FNLS	Muscle	651.763
YE1-BE3-FNLS	Adipose	19.0894
YE1-BE3-FNLS	Liver	1.25918
ABE7.10F148A	Heart	270.527
ABE7.10F148A	Liver	0.0402733
ABE7.10F148A	Lung	8.17282
ABE7.10F148A	Kidney	15.0301
ABE7.10F148A	Brain	16.4099
ABE7.10F148A	Ovary	2.56201
ABE7.10F148A	Muscle	316.855
ABE7.10F148A	Adipose	4.37088
ABE7.10F148A	Heart	343.297
ABE7.10F148A	Liver	0.542763
ABE7.10F148A	Lung	18.5515
ABE7.10F148A	Kidney	28.9204
ABE7.10F148A	Brain	17.7376
ABE7.10F148A	Ovary	6.101
ABE7.10F148A	Muscle	316.508
ABE7.10F148A	Adipose	10.7354
ABE7.10F148A	Heart	11.2481
ABE7.10F148A	Liver	0.0361936
ABE7.10F148A	Lung	0.96201
ABE7.10F148A	Kidney	0.579077
ABE7.10F148A	Brain	6.11501
ABE7.10F148A	Ovary	1.19516
ABE7.10F148A	Muscle	25.5035
ABE7.10F148A	Adipose	1.62207

## Sheet: Fig. 1h
Fig. 1h
Group	C4	C5	C6
GFP	0.001261	0.004184	0.005746
	0.000646	0.002184	0.003819
	0.000865	0.002268	0.002941
BE3	0.020482	0.08475	0.116964
	0.028087	0.114613	0.197046
	0.049354	0.226645	0.302284
YE1-BE3-FNLS	0.029749	0.239026	0.392439
	0.018235	0.113166	0.198713
	0.01839	0.14224	0.241014

## Sheet: Fig. 1k
Fig. 1k
Group	A3	A4	A6
GFP	0.00146	0.001538	0.001173
	0.00122	0.002008	0.001246
	0.000969	0.0018	0.0018
ABE7.10F148A	0.002537	0.00759	0.100918
	0.002291	0.006218	0.154627
	0.001715	0.005224	0.059545

## Sheet: Fig. 2a
Fig. 2a
Group	SNVs
GFP	258
GFP	249
GFP	155
BE3	1535
BE3	1462
BE3	1063
YE1-BE3-FNLS	221
YE1-BE3-FNLS	123
YE1-BE3-FNLS	755
ABE7.10F148A	192
ABE7.10F148A	336
ABE7.10F148A	913

## Sheet: Fig. 2b
Fig. 2b
Group	Type	Number	Total
GFP	C->T/G->A	85	258
GFP	C->A/G->T	31	258
GFP	C->G/G->C	23	258
GFP	A->T/T->A	38	258
GFP	A->C/T->G	24	258
GFP	A->G/T->C	57	258
GFP	C->T/G->A	87	249
GFP	C->A/G->T	33	249
GFP	C->G/G->C	18	249
GFP	A->T/T->A	28	249
GFP	A->C/T->G	24	249
GFP	A->G/T->C	59	249
GFP	C->T/G->A	54	155
GFP	C->A/G->T	21	155
GFP	C->G/G->C	13	155
GFP	A->T/T->A	10	155
GFP	A->C/T->G	16	155
GFP	A->G/T->C	41	155
BE3	C->T/G->A	495	1535
BE3	C->A/G->T	172	1535
BE3	C->G/G->C	102	1535
BE3	A->T/T->A	264	1535
BE3	A->C/T->G	122	1535
BE3	A->G/T->C	380	1535
BE3	C->T/G->A	511	1462
BE3	C->A/G->T	176	1462
BE3	C->G/G->C	102	1462
BE3	A->T/T->A	200	1462
BE3	A->C/T->G	139	1462
BE3	A->G/T->C	334	1462
BE3	C->T/G->A	348	1063
BE3	C->A/G->T	136	1063
BE3	C->G/G->C	56	1063
BE3	A->T/T->A	152	1063
BE3	A->C/T->G	112	1063
BE3	A->G/T->C	259	1063
YE1-BE3-FNLS	C->T/G->A	84	221
YE1-BE3-FNLS	C->A/G->T	25	221
YE1-BE3-FNLS	C->G/G->C	7	221
YE1-BE3-FNLS	A->T/T->A	44	221
YE1-BE3-FNLS	A->C/T->G	23	221
YE1-BE3-FNLS	A->G/T->C	38	221
YE1-BE3-FNLS	C->T/G->A	49	123
YE1-BE3-FNLS	C->A/G->T	11	123
YE1-BE3-FNLS	C->G/G->C	12	123
YE1-BE3-FNLS	A->T/T->A	20	123
YE1-BE3-FNLS	A->C/T->G	8	123
YE1-BE3-FNLS	A->G/T->C	23	123
YE1-BE3-FNLS	C->T/G->A	265	755
YE1-BE3-FNLS	C->A/G->T	85	755
YE1-BE3-FNLS	C->G/G->C	33	755
YE1-BE3-FNLS	A->T/T->A	81	755
YE1-BE3-FNLS	A->C/T->G	73	755
YE1-BE3-FNLS	A->G/T->C	218	755
ABE7.10F148A	C->T/G->A	66	192
ABE7.10F148A	C->A/G->T	32	192
ABE7.10F148A	C->G/G->C	14	192
ABE7.10F148A	A->T/T->A	22	192
ABE7.10F148A	A->C/T->G	15	192
ABE7.10F148A	A->G/T->C	43	192
ABE7.10F148A	C->T/G->A	111	336
ABE7.10F148A	C->A/G->T	40	336
ABE7.10F148A	C->G/G->C	19	336
ABE7.10F148A	A->T/T->A	50	336
ABE7.10F148A	A->C/T->G	37	336
ABE7.10F148A	A->G/T->C	79	336
ABE7.10F148A	C->T/G->A	306	913
ABE7.10F148A	C->A/G->T	114	913
ABE7.10F148A	C->G/G->C	62	913
ABE7.10F148A	A->T/T->A	107	913
ABE7.10F148A	A->C/T->G	84	913
ABE7.10F148A	A->G/T->C	240	913

## Sheet: Fig. 2e
Fig. 2e
Group	Efficiency
BE3	0.31	0.564	0.208	0.128	0.235	0.156	0.13	0	0.344
YE1-BE3-FNLS	0.5	0.613	0.522	0.4	0.296	0.636	0.63	0.513	0.864	0.429	0.706	0.421
ABE7.10F148A	0.298	0.241	0.333	0.302	0.373	0.208	0.585	0.136	0.364	0.286	0.25

## Sheet: Fig. 2f
Fig. 2f
Group	SNVs
GFP	20
GFP	8
GFP	9
GFP	13
YE1-BE3-FNLS	14
YE1-BE3-FNLS	12
YE1-BE3-FNLS	15
YE1-BE3-FNLS	8
YE1-BE3-FNLS	15
ABE7.10F148A	22
ABE7.10F148A	27
ABE7.10F148A	12
ABE7.10F148A	9
ABE7.10F148A	19
ABE7.10F148A	10
BE3	35
BE3	22
BE3	50
BE3	25
BE3	46

## Sheet: Fig. 2g
Fig. 2g
Group	SNVs
GFP	2
GFP	8
GFP	6
GFP	4
GFP	3
GFP	2
GFP	5
YE1-BE3-FNLS	5
YE1-BE3-FNLS	11
YE1-BE3-FNLS	7
YE1-BE3-FNLS	6
YE1-BE3-FNLS	8
YE1-BE3-FNLS	6
YE1-BE3-FNLS	5
ABE7.10F148A	13
ABE7.10F148A	17
ABE7.10F148A	15
ABE7.10F148A	19
ABE7.10F148A	7
ABE7.10F148A	11
ABE7.10F148A	3
BE3	22
BE3	37
BE3	42
BE3	23

## Sheet: Fig.3a
Fig. 3a
Group	Tissue	SNVs
GFP	Muscle	689
GFP	Muscle	791
GFP	Muscle	735
BE3	Muscle	10782
BE3	Muscle	7015
BE3	Muscle	5484
YE1-BE3-FNLS	Muscle	1466
YE1-BE3-FNLS	Muscle	1594
YE1-BE3-FNLS	Muscle	1460
ABE7.10F148A	Muscle	808
ABE7.10F148A	Muscle	413
ABE7.10F148A	Muscle	1948

[truncated: 40 more sheets: Fig. 3b, Fig. 3c, Fig. 3d, Fig. 3g, Fig. 4a, Fig. 4b, Fig. 4c and 4d, Fig. 4f, Fig. 4g, Fig. 4h, Fig. 4j, Fig. 4k, Fig. 4l, Fig. 4m, Fig. S1a, Fig. S1b, Fig. S1d, Fig. S1e, Fig. S1f, Fig. S3a …]
